# Supplementary material for: Development and evaluation of specific polymerase chain reaction assays for detecting Theileria equi genotypes
Source: Parasit Vectors. 2023 Nov 25;16:435. doi: 10.1186/s13071-023-06045-z (PMC10675911; doi:10.1186/s13071-023-06045-z)
Supplement: Supplementary file 1 — Additional file 1: Table S1. The distribution of Theileria equi genotypes among Sri Lankan donkeys investigated in this study. [file 13071_2023_6045_MOESM1_ESM.xls]

## Sheet: Sri Lanka
Table S1. The distribution of Theileria equi genotypes among Sri Lankan donkeys investigated in this study.
No.	Sample ID	District	Theileria equi genotypes
			A	B	C	D	E
1	1	Mannar	-	-	+	+	-
2	2	Mannar	+	-	+	+	-
3	3	Mannar	+	-	-	+	-
4	4	Mannar	+	-	-	+	-
5	7	Mannar	+	-	+	+	-
6	9	Mannar	-	-	-	+	-
7	10	Mannar	+	-	-	+	-
8	12	Mannar	+	-	+	+	-
9	13	Mannar	+	-	-	+	-
10	14	Mannar	+	-	-	+	-
11	15	Mannar	-	-	-	+	-
12	16	Mannar	-	-	-	+	-
13	17	Mannar	+	-	-	+	-
14	18	Mannar	-	-	+	+	-
15	19	Mannar	+	-	+	+	-
16	20	Mannar	+	-	+	+	+
17	21	Mannar	+	-	-	-	-
18	22	Mannar	+	-	-	+	-
19	23	Mannar	+	-	+	+	-
20	24	Mannar	+	-	+	+	-
21	26	Mannar	+	-	+	+	+
22	27	Mannar	+	-	-	+	-
23	28	Mannar	+	-	-	+	-
24	29	Mannar	-	-	-	+	+
25	30	Mannar	+	-	-	+	-
26	31	Mannar	+	-	+	+	-
27	32	Mannar	+	-	-	+	-
28	33	Mannar	+	-	-	+	-
29	34	Mannar	+	-	-	+	-
30	35	Mannar	+	-	-	+	-
31	36	Mannar	-	-	+	+	-
32	37	Mannar	+	-	-	+	-
33	38	Mannar	+	-	+	+	-
34	39	Mannar	+	-	-	+	-
35	40	Mannar	+	-	+	+	-
36	42	Mannar	+	-	+	+	-
37	43	Mannar	+	-	+	+	-
38	45	Mannar	+	-	+	+	-
39	46	Mannar	+	-	+	+	-
40	47	Mannar	+	-	-	+	-
41	48	Mannar	+	-	+	+	-
42	49	Mannar	+	-	-	+	-
43	50	Mannar	+	-	+	+	-
44	51	Mannar	+	-	-	+	-
45	53	Mannar	+	-	-	+	-
46	54	Mannar	-	-	+	+	-
47	55	Mannar	-	-	-	+	-
48	57	Mannar	+	-	-	+	-
49	58	Mannar	+	-	+	+	-
50	59	Mannar	+	-	+	+	-
51	60	Mannar	+	-	+	+	-
52	61	Mannar	-	-	-	+	-
53	62	Mannar	+	-	-	+	-
54	64	Mannar	+	-	+	+	-
55	65	Mannar	+	-	-	+	-
56	66	Mannar	-	-	-	+	-
57	67	Mannar	-	-	+	+	-
58	68	Mannar	+	-	+	+	-
59	69	Mannar	+	-	-	+	+
60	71	Mannar	+	-	-	+	-
61	73	Mannar	+	-	-	+	-
62	74	Mannar	+	-	-	+	-
63	75	Mannar	+	-	-	+	-
64	76	Mannar	+	-	-	+	-
65	77	Mannar	+	-	+	+	-
66	78	Mannar	+	-	+	+	-
67	80	Mannar	+	-	-	+	-
68	81	Mannar	-	-	-	+	-
69	83	Mannar	+	-	+	+	-
70	86	Mannar	+	-	+	-	+
71	87	Mannar	+	-	-	+	-
72	88	Mannar	+	-	+	-	-
73	89	Mannar	+	-	+	-	-
74	90	Mannar	-	-	+	+	-
75	91	Mannar	-	-	+	+	-
76	92	Mannar	+	-	+	+	-
77	93	Mannar	+	-	+	+	-
78	94	Mannar	+	-	+	+	-
79	95	Mannar	-	-	+	+	-
80	96	Mannar	+	-	+	+	-
81	97	Mannar	+	-	-	+	-
82	98	Mannar	+	-	-	+	-
83	99	Mannar	+	-	-	+	-
84	100	Mannar	+	-	-	+	-
85	101	Kilinochi	-	-	-	+	-
86	102	Kilinochi	+	-	-	+	-
87	104	Kilinochi	+	-	-	+	-
88	105	Kilinochi	+	-	-	+	-
89	107	Kilinochi	+	-	-	+	-
90	108	Kilinochi	+	-	-	+	-
91	109	Kilinochi	+	-	-	+	+
92	110	Kilinochi	+	-	-	+	-
Total			75	0	40	88	6
