# Supplementary material for: Development and evaluation of specific polymerase chain reaction assays for detecting Theileria equi genotypes
Source: Parasit Vectors. 2023 Nov 25;16:435. doi: 10.1186/s13071-023-06045-z (PMC10675911; doi:10.1186/s13071-023-06045-z)
Supplement: Supplementary file 2 — Additional file 2: Table S2. The distribution of Theileria equi genotypes among Paraguayan horses investigated in this study. [file 13071_2023_6045_MOESM2_ESM.xls]

## Sheet: Paraguay
Table S2. The distribution of Theileria equi genotypes among Paraguayan horses investigated in this study.
No.	Sample ID	Department	Theileria equi genotypes
			A	B	C	D	E
1	1	Guaira	-	-	+	-	-
2	3	Paraguari	+	-	+	-	+
3	6	Guaira	+	-	-	-	-
4	7	Pilar-Nembucu	-	-	+	-	-
5	15	San Pedro	-	-	+	-	-
6	19	Cordillera	-	-	+	-	-
7	37	Misiones	+	-	+	-	-
8	39	Central	-	-	-	-	-
9	46	Boqueron	-	-	+	-	-
10	47	Central	-	-	-	-	+
11	51	Caaguazu	+	-	-	-	-
12	52	Caazapa	+	-	+	-	-
13	55	Central	-	-	-	-	-
14	56	Presidente Hayes	+	-	-	-	-
15	59	Presidente Hayes	+	-	-	-	-
16	64	Cordillera	-	-	+	-	-
17	66	Central	+	-	-	-	-
18	69	Central	-	-	+	-	+
19	71	Nembucu	-	-	+	-	-
20	76	Central	-	-	+	-	-
21	79	Caazapa	-	-	-	+	-
22	80	Central	+	-	-	-	-
23	83	Nembucu	-	-	+	-	-
24	87	Nembucu	+	-	+	-	-
25	89	Nembucu	+	-	+	-	-
26	91	Nembucu	-	-	-	-	-
27	94	Caazapa	+	-	+	-	-
28	95	Caazapa	+	-	+	-	-
29	96	Paraguari	-	-	+	-	-
30	97	San Pedro	-	-	+	-	-
31	100	Nembucu	-	-	+	-	-
32	102	Nembucu	+	+	+	-	-
33	105	Nembucu	-	-	-	-	-
34	108	Nembucu	-	-	+	-	+
35	111	San Pedro	+	+	+	-	-
36	113	Presidente Hayes	-	-	+	-	-
37	114	Nembucu	+	-	+	+	-
38	115	Alto Parana	-	-	+	-	-
39	119	Central	+	-	-	-	-
40	120	Central	-	-	+	+	-
41	121	Central	+	-	-	-	-
42	133	Central	-	-	+	-	-
43	137	Misiones	-	-	+	+	-
44	138	Nembucu	+	-	+	-	-
45	139	Central	+	-	-	-	-
46	144	Nembucu	-	-	+	-	-
47	145	Central	+	-	+	-	-
48	146	Central	+	-	-	-	-
49	148	Central	-	-	+	-	-
50	150	Nembucu	+	-	+	-	-
51	153	Concepcion	-	-	+	-	-
52	154	Central	+	-	+	-	-
53	155	Cordillera	-	-	+	-	-
54	156	Cordillera	+	-	+	-	-
55	167	Nembucu	+	-	+	-	-
56	168	Nembucu	+	-	-	-	-
57	171	Nembucu	-	-	+	-	-
58	172	Cordilera	+	-	+	-	-
59	173	Caazapa	+	-	+	+	-
60	180	Pte Hayes	-	-	+	-	-
61	181	Nembucu	-	-	+	-	-
62	182	Nembucu	+	-	-	-	-
63	183	Presidente Hayes	+	-	-	-	-
64	184	Presidente Hayes	+	-	-	-	-
65	186	Nembucu	+	-	-	-	-
66	189	Central	-	-	-	-	-
67	191	Caaguazu	+	-	+	+	-
68	192	Caaguazu	-	-	+	+	-
69	197	Guaira	-	-	+	-	+
70	204	Central	+	-	+	-	-
71	205	Cordillera	-	-	+	-	-
72	210	Ñeembucú	-	-	+	-	-
73	211	Paraguari	+	-	-	-	-
74	212	Paraguari	+	-	-	-	-
75	216	Central	+	-	+	-	-
76	226	Guaira	+	-	-	-	-
77	229	Ñeembucú	+	-	+	-	-
78	236	Concepcion	-	-	+	-	-
79	242	Caazapa	-	-	+	-	-
80	246	Boqueron	-	-	+	-	-
81	249	Caazapá	-	-	+	-	-
82	253	Itapua	-	-	+	-	-
83	255	Central	-	-	+	-	-
84	260	Ñeembucú	+	-	+	-	-
85	261	Caazapá	-	-	+	-	-
86	262	Caazapá	-	-	+	-	-
87	265	Cordillera	+	-	-	-	-
88	266	Central	-	-	+	-	-
89	267	Paraguarí	-	-	+	-	-
90	270	Caazapá	-	-	+	-	-
91	272	Caazapá	-	-	+	+	-
92	275	Caazapá	+	-	+	-	-
93	276	Ñeembucú	-	-	+	-	+
94	277	Misiones	+	-	+	-	-
95	279	Ñeembucú	-	-	+	-	-
96	284	Alto Paraná	+	-	-	-	-
97	288	Ñeembucú	-	-	+	-	-
98	290	Paraguarí	-	-	+	-	-
99	292	Central	+	-	-	-	-
100	295	Itapúa	+	-	+	-	-
101	296	Paraguarí	-	-	+	-	-
102	302	Presidente Hayes	-	-	+	-	-
103	305	Central	+	-	-	-	-
104	307	Central	-	-	+	-	-
105	308	Central	-	+	-	-	-
106	309	Paraguarí	+	-	-	-	-
107	310	Caazapá	+	-	-	-	-
108	314	Asunción	+	-	-	-	-
109	315	Asunción	-	-	+	-	-
110	324	Caazapá	-	-	+	-	+
111	325	Central	+	-	-	-	-
112	334	Presidente Hayes	+	-	+	-	-
113	335	San Pedro	+	-	-	-	-
114	338	Caazapa	+	-	+	+	-
115	340	Paraguarí	-	-	+	-	-
116	343	Central	-	-	+	-	-
117	344	Central	+	-	-	-	-
118	345	Central	-	-	+	-	-
119	347	Caazapá	-	-	+	-	-
120	350	Ñeembucú	+	-	-	-	-
121	352	Paraguarí	+	-	-	-	-
122	353	Central	-	-	+	-	-
123	361	Itapúa	-	-	+	-	-
124	363	Caazapá	+	-	-	-	-
125	369	Paraguarí	+	+	-	-	-
126	373	Caazapá	-	-	-	-	-
127	375	Guairá	-	-	+	-	-
128	378	Ñeembucú	+	-	-	-	-
129	380	San Pedro	+	-	-	-	-
130	384	Caazapá	-	-	+	-	-
131	388	Guaira	-	-	+	-	-
132	389	Misiones	-	-	+	-	-
133	393	Central	+	-	-	-	-
134	394	San Pedro	+	-	-	-	-
135	395	Caaguazu	+	-	-	-	-
136	398	Central	-	-	+	-	-
137	399	Paraguari	-	-	+	-	-
138	400	Itapua	-	-	+	-	-
139	402	Caazapa	+	-	+	-	-
140	403	Central	-	-	+	-	-
141	406	Central	+	-	-	-	-
142	408	Central	-	-	+	-	-
143	410	Central	-	-	+	-	-
144	411	Paraguari	-	-	-	+	-
145	412	Central	-	-	+	-	-
146	413	Presidente Hayes	-	-	-	-	-
147	421	Guaira	-	-	+	-	-
148	428	Amambay	-	-	+	-	-
149	429	Paraguari	+	-	-	-	-
150	433	Central	-	-	+	-	-
151	437	Alto Parana	+	-	-	-	-
152	450	San Pedro	+	-	-	-	-
153	452	San Pedro	-	-	+	-	-
154	458	Central	-	-	+	-	+
155	459	Concepcion	-	-	+	-	-
156	460	Caaguazu	-	-	-	-	-
157	464	Caazapa	+	-	-	-	-
158	466	Central	+	-	-	-	-
159	468	Paraguari	-	-	+	-	-
160	469	Caazapa	-	-	+	-	-
161	481	Central	-	-	+	-	-
162	482	San Pedro	-	-	+	-	-
163	486	Alto Parana	-	-	-	-	-
164	487	Alto Parana	-	-	-	-	-
165	501	Paraguari	-	-	+	-	-
166	512	Alto Parana	-	-	+	-	-
167	515	Amambay	+	-	-	-	-
168	516	Central	+	-	-	-	-
169	525	San Pedro	-	-	+	-	-
170	526	Central	-	-	+	-	-
171	534	Caazapa	-	-	+	-	-
172	536	Ñeembucu	-	-	+	-	-
173	542	San Pedro	-	-	-	-	-
174	550	Paraguari	+	-	-	-	-
175	553	Itapua	+	-	-	-	-
176	558	Presidente Hayes	-	-	+	-	-
177	559	Central	-	-	-	-	-
178	560	Cordillera	-	+	-	-	-
Total			76	5	114	10	8
